# Supplementary material for: Biomarkers of Oncogenesis, Adipose Tissue Dysfunction and Systemic Inflammation for the Detection of Hepatocellular Carcinoma in Patients with Nonalcoholic Fatty Liver Disease
Source: Cancers (Basel). 2021 May 11;13(10):2305. doi: 10.3390/cancers13102305 (PMC8151983; doi:10.3390/cancers13102305)
Supplement: Supplementary file 1 [file cancers-13-02305-s001.zip]

Archive with 1 entries (1 files):
- cancers-1197881-supplementary.pdf
